# Supplementary material for: Serine-rich repeat proteins from gut microbes
Source: Gut Microbes. 2019 Apr 29;11(1):102–17. doi: 10.1080/19490976.2019.1602428 (PMC6973325; doi:10.1080/19490976.2019.1602428)
Supplement: Supplemental Material [file kgmi-11-01-1602428-s001.zip]

Archive with 7 entries (6 files):
- Supplementary information/
- Supplementary information/Figure S2_A, MucBP & B, Big_3 motifs in SRRPs.docx
- Supplementary information/new_new_new_Figure S1A-C.docx
- Supplementary information/new_new_new_Table S3A&B.pdf
- Supplementary information/new_Table S1.pdf
- Supplementary information/new_Table S2.pdf
- Supplementary information/new_Table S4.pdf
